# Supplementary material for: In Situ Analysis of Binder Degradation during Catalyst-Accelerated Stress Test of Polymer Electrolyte Membrane Fuel Cells
Source: Materials (Basel). 2024 Sep 9;17(17):4425. doi: 10.3390/ma17174425 (PMC11395920; doi:10.3390/ma17174425)
Supplement: Supplementary file 1 [file materials-17-04425-s001.zip]

Archive with 1 entries (1 files):
- materials-3192834-supplementary.pdf
